# Supplementary material for: Integrative Kinase Activity Profiling and Phosphoproteomics of rd10 Mouse Retina during cGMP-Dependent Retinal Degeneration
Source: Int J Mol Sci. 2024 Mar 19;25(6):3446. doi: 10.3390/ijms25063446 (PMC10970885; doi:10.3390/ijms25063446)
Supplement: Supplementary file 1 [file ijms-25-03446-s001.zip]

Archive with 1 entries (1 files):
- ijms-2890265-supplementary.pdf
